# Supplementary material for: Exploring body composition and physical condition profiles in relation to playing time in professional soccer: a principal components analysis and Gradient Boosting approach
Source: Front Physiol. 2025 Oct 10;16:1659313. doi: 10.3389/fphys.2025.1659313 (PMC12549671; doi:10.3389/fphys.2025.1659313)
Supplement: Supplementary file 1 [file DataSheet1.xlsx]

## Sheet: Hoja1
				Table S1. Varimax-rotated solution.
				Variable	PC1	PC2	PC3
				%MM	0.02	-0.09	-0.2
				CMJ	-0.09	0.02	-0.2
				Speed Yo-Yo	0	0.21	0.06
				Speed 10m	-0.17	-0.03	-0.13
				Speed COD	-0.29	0	-0.01
				Fatigue Index	0	-0.19	0
				Coordination Index	0.1	0.11	-0.04
				Abbreviations: S1: supplementary 1, %MM: percentage muscle mass; CMJ: countermovement jump; Speed Yo-Yo IR2: Speed test Yo-Yo intermittent resistance level 2; Speed 10m: Speed of 10 meters, Speed COD 30m: Speed change of direction 30 meters.
				Table S2. Results from the 5-fold cross-validation procedure
				Fold	R²	MSE	MAE
				1	0.865	59652	209.2
				2	-0.263	1203250	863.2
				3	0.34	417328	628.7
				4	-0.472	564832	581.5
				5	-9.314	1022133	938.8
				Abbreviations: S2: Supplementary 2; R2: Coefficient of determination; MSE: Mean square error; MAE: Mean absolute error.
