# Supplementary material for: Exploring body composition and physical condition profiles in relation to playing time in professional soccer: a principal components analysis and Gradient Boosting approach
Source: Front Physiol. 2025 Oct 10;16:1659313. doi: 10.3389/fphys.2025.1659313 (PMC12549671; doi:10.3389/fphys.2025.1659313)
Supplement: Supplementary file 2 [file DataSheet2.xlsx]

## Sheet: Data
Soccer Players Data									YO-YO IR2			30 m speed test (s)						Change of Direction 30 m			RAST test				shooting speed
N°	Age	Body Mass (kg)	Size (cm)	Percentage Fat mass	Percentage Muscle Mass	Σ 6 Folds (mm)	CMJ (cm)	Jumping Power (W)	Distance Yo-Yo (m)	Velocidad (m·s-1)	VO2max (ml·kg-1·min-1)	Time 10m (s)	Time 20m (s)	Time 30m (s)	Speed 10m (m·s-1)	Speed 20m (m·s-1)	Speed 30m (m·s-1)	Time COD 30 m (s)	Speed COD (m·s-1)	% Change	Sprint 1 (s)	Sprint 2 (s)	Fatigue Index (%)	maximum anaerobic power (W)	Dominant Shoot (m·s-1)	Non-dominant Shoot (m·s-1)	Coordination Index (%)	MinuteMinutes of Play (min)
5	22	85.7	174.4	17.68	54.07	47.6	45.9	1285.48	480	20.1	51.828	1.66	2.34	4	6.0241	8.54701	7.5	9.54	3.14465	-58.0713	4.66	5.23	12.2318	1037.43	110.6	99.3	-10.217	1248
6	20	76.3	175.2	21.95	51.75	61.4	38.9	1053.6	1160	22.2	61.076	1.66	2.34	4.05	6.0241	8.54701	7.40741	9.07	3.30761	-55.3473	4.81	5.51	14.553	839.896	96.2	92.1	-4.26195	0
7	21	85.1	184	18.99	53.68	47.5	44	1249.78	640	20.5	54.004	1.7	2.46	4.16	5.88235	8.13008	7.21154	9.94	3.01811	-58.1489	5.24	6.3	20.229	724.556	113.7	98.6	-13.2806	1811
8	28	74.6	179.2	19.25	51.99	40.8	41.03	1057.96	800	21.1	56.18	1.82	2.73	4.55	5.49451	7.32601	6.59341	10.46	2.86807	-56.501	5.28	5.71	8.14394	620.831	102.9	101.1	-1.74927	2023
9	32	90.2	177.1	19.6	52.59	61.9	33.7	1159.31	880	21.3	57.268	1.8	2.75	4.55	5.55556	7.27273	6.59341	10	3	-54.5	5.25	5.97	13.7143	763.598	113.6	95.8	-15.669	1906
10	19	73.5	168.1	20.08	51.41	54.1	42.7	1063.36	640	20.5	54.004	1.74	2.44	4.18	5.74713	8.19672	7.17703	8.92	3.36323	-53.139	4.92	5.35	8.73984	756.011	111.7	93.6	-16.2041	1207
11	23	75.3	171.5	22.17	51.7	66.7	39.4	1046.46	560	20.3	52.916	1.76	2.65	4.41	5.68182	7.54717	6.80272	10.1	2.9703	-56.3366	4.86	6.01	23.6626	803.567	112.8	104	-7.80142	736
12	35	83.8	178.6	17.1	52.62	35.5	40.08	1174.59	840	21.2	56.724	1.72	2.56	4.22	5.81395	7.8125	7.109	9.05	3.31492	-53.3702	5.3	5.65	6.60377	689.529	109.1	93.1	-14.6654	1167
13	30	72.6	175.9	24.52	48.6	62.8	36.3	968.428	800	21.1	56.18	1.74	2.48	4.22	5.74713	8.06452	7.109	9.12	3.28947	-53.7281	5.15	5.74	11.4563	651.105	110.2	100.5	-8.80218	0
14	21	78.2	184.1	23.04	49.01	50.6	36	1038.81	960	21.5	58.356	1.84	2.64	4.48	5.43478	7.57576	6.69643	10.02	2.99401	-55.2894	5.46	5.91	8.24176	588.525	102.6	97.5	-4.97076	68
15	31	67.7	171	25.32	47.91	64.5	33.8	871.414	960	21.5	58.356	1.82	2.49	4.31	5.49451	8.03213	6.96056	9.43	3.18134	-54.2948	5.02	5.52	9.96016	655.562	105.2	89.4	-15.019	221
16	24	66.1	170	24.32	48.36	55.4	30.4	806.893	640	20.5	54.004	1.74	2.47	4.21	5.74713	8.09717	7.12589	9.65	3.10881	-56.3731	4.55	5.71	25.4945	859.614	114	94.9	-16.7544	1495
17	30	69.8	171.6	21.04	51.13	52.1	47.6	1066.19	560	20.3	52.916	1.61	2.35	3.96	6.21118	8.51064	7.57576	9.22	3.2538	-57.0499	4.54	5.93	30.6167	913.743	110	92.8	-15.6364	626
18	36	80.2	181.3	19.76	52.71	45.6	43.4	1169.76	640	20.5	54.004	1.74	2.55	4.29	5.74713	7.84314	6.99301	8.99	3.33704	-52.2803	5.23	6.01	14.914	686.761	110.1	100.2	-8.99183	2151
19	26	82.8	181.1	19.32	52.53	45	38.9	1143.36	560	20.3	52.916	1.74	2.46	4.2	5.74713	8.13008	7.14286	10.32	2.90698	-59.3023	5	5.54	10.8	811.44	112.4	110	-2.13523	704
20	23	74.6	172.5	20.19	52.21	49.7	48.2	1146.67	960	21.5	58.356	1.68	2.37	4	5.95238	8.43882	7.5	8.76	3.42466	-54.3379	4.68	5.29	13.0342	891.533	111	108	-2.7027	52
21	21	74.9	179.6	22.01	49.43	49	45	1112.41	840	21.2	56.724	1.64	2.37	4.01	6.09756	8.43882	7.4813	8.81	3.40522	-54.4835	4.81	5.24	8.93971	824.485	105.8	94.6	-10.586	69
22	22	69	177.7	21.36	49.44	43.1	40.2	968.589	560	20.3	52.916	1.69	2.5	4.13	5.91716	8	7.26392	9.14	3.28228	-54.814	5.17	5.76	11.412	611.665	108.8	95.1	-12.5919	0
23	30	87.7	184.3	18.92	54.04	47.4	40	1228.02	640	20.5	54.004	1.63	2.48	4.11	6.13497	8.06452	7.29927	8.68	3.45622	-52.6498	4.9	5.31	8.36735	913.161	103.3	67.3	-34.85	4
24	21	71.3	171.4	20.22	51.95	52.4	42	1023.04	840	21.2	56.724	1.75	2.45	4.2	5.71429	8.16327	7.14286	8.95	3.35196	-53.0726	4.75	5.25	10.5263	814.976	114.5	104.4	-8.82096	0
25	27	69.7	181.6	20.98	50.04	36.4	46.2	1048.89	600	20.4	53.46	1.8	2.45	4.25	5.55556	8.16327	7.05882	8.86	3.386	-52.0316	4.8	5.53	15.2083	772.05	105.9	92	-13.1256	288
26	29	75	169.3	20.75	52.43	63.5	39.1	1038.31	680	20.6	54.548	1.75	2.62	4.37	5.71429	7.63359	6.86499	9.306	3.22373	-53.041	5.34	5.9	10.4869	603.356	108.1	92	-14.8936	2275
27	36	76.7	178.3	16.96	55.08	30.5	39.1	1061.85	560	20.3	52.916	1.77	2.52	4.29	5.64972	7.93651	6.99301	8.77	3.42075	-51.0832	4.58	6.3	37.5546	977.991	108.1	92	-14.8936	1502
28	17	68.8	171	20.58	49.72	46.5	41.4	980.091	560	20.3	52.916	1.71	2.41	4.12	5.84795	8.29876	7.28155	8.95	3.35196	-53.9665	4.74	5.37	13.2911	791.388	101.4	98.7	-2.66272	29
